# Supplementary material for: Alteration of m6A Methylation in Breast Cancer Cells by Kalanchoe pinnata Aqueous Extract
Source: Molecules. 2025 Jun 18;30(12):2634. doi: 10.3390/molecules30122634 (PMC12195708; doi:10.3390/molecules30122634)
Supplement: Supplementary file 1 [file molecules-30-02634-s001.zip]

Archive with 1 entries (1 files):
- molecules-3696737-supplementary.pdf
